# Supplementary material for: Clematis Chinensis Attenuates Hyperuricemia Through the Coordinated Regulation of Purine Metabolism and Inflammatory Responses: An Integrative Study
Source: Pharmaceuticals (Basel). 2026 May 26;19(6):830. doi: 10.3390/ph19060830 (PMC13304788; doi:10.3390/ph19060830)
Supplement: Supplementary file 1 [file pharmaceuticals-19-00830-s001.zip]

Archive with 1 entries (1 files):
- Supplementary_Information.pdf
